# Supplementary material for: Elevated nocturnal respiratory rates in the mitochondria of CAM plants: current knowledge and unanswered questions
Source: Ann Bot. 2023 Aug 28;132(4):855–67. doi: 10.1093/aob/mcad119 (PMC10799998; doi:10.1093/aob/mcad119)
Supplement: mcad119_suppl_Supplementary_Table_S1 [file mcad119_suppl_supplementary_table_s1.xlsx]

## Sheet: mcad119_suppl_Supplementary_Tab
Randomised Experimntal Design
Species	Condition	code	time
C. tocuchensis	Drought	a	00:42:00
C. pratensis	Well-watered	b	00:57:00
C. pratensis	Drought	c	01:12:00
C. tocuchensis	Well-watered	d	01:27:00
C. pratensis	Well-watered	e	01:43:00
C. pratensis	Drought	f	01:59:00
C. tocuchensis	Drought	g	02:15:00
C. tocuchensis	Well-watered	h	02:31:00
C. pratensis	Well-watered	i	02:48:00
C. pratensis	Drought	j	03:05:00
C. tocuchensis	Well-watered	k	03:21:00
C. tocuchensis	Drought	l	03:36:00
